# Supplementary material for: Data of the multi-wave population-based prospective Victims in Modern Society (VICTIMS) study on potential traumatic events, social support, mental health, coping self-efficacy and services use
Source: Data Brief. 2024 Mar 19;54:110346. doi: 10.1016/j.dib.2024.110346 (PMC10998031; doi:10.1016/j.dib.2024.110346)
Supplement: Supplementary file 1 [file mmc1.xlsx]

## Sheet: Sheet1
	Variable 002 describes the (most drastic) event respondents had to take in mind when answering the questions about when the event occur (var. 062), stress during the event (var. 063), contacts with others (var. 064 to var. 084), coping self-efficacy (var. 085 to var. 091), PTSD symptoms (var. 092 to var. 099), and social acknowledgement (var. 100 to var. 115). This event was included in the instr…
	Var. 002		Var. 002
	In Dutch		In English
	serieuze bedreiging(en), zonder gebruik fysiek geweld (niet via internet)		serious threat(s), without the use of physical violence (not via the internet)
	online serieuze bedreiging(en), zonder gebruik fysiek geweld (via internet)		serious threat(s) online, without the use of physical violence (via the internet)
	seksueel geweld/seksueel misbruik (niet via internet)		sexual violence/sexual abuse (not via the internet)
	online seksueel geweld/seksueel misbruik (via internet)		online sexual violence/sexual abuse (via the internet)
	overval		robbery
	verkeersongeval		traffic accident
	vliegtuigongeval		airplane accident
	bedrijfsongeval		company accident
	brand		fire
	inbraak		burglary
	fysiek geweld, maar niet door eigen partner		physical violence, not by your own partner
	fysiek geweld door eigen partner		physical violence by your own partner
	diefstal/oplichting (niet via internet)		theft/fraud (not via the internet)
	online diefstal/oplichting (via internet)		online theft/fraud (via the internet)
	medisch ongeval/fout		medical accident/error
	ernstige besmetting opgelopen (bv. hiv, aids)		contraction of a serious infection (e.g. hiv, aids)
	ernstige lichamelijke ziekte (bv. kanker, hartaanval)		development of a serious physical ailment (e.g. cancer, heart attack)
	dood van een dierbare (bv. partner, familie, vriend), verwacht		death of a loved one (e.g. partner, family member, friend), expected
	dood van een dierbare (bv. partner, familie, vriend), onverwacht		death of a loved one (e.g. partner, family member, friend), unexpected
	dood van een collega, verwacht		death of a colleague, expected
	dood van een collega, onverwacht		death of a colleague, unexpected
	andere ingrijpende of schokkende gebeurtenis		other drastic or traumatic event (see var. 059)
	Example SPSS syntax coding (most drastic) PTE for 2023 survey
	compute PTE=0.
	if (oo23g002= 'serieuze bedreiging(en), zonder gebruik fysiek geweld (niet via internet)' ) PTE= 1.
	if (oo23g002= 'online serieuze bedreiging(en), zonder gebruik fysiek geweld (via internet)' ) PTE=2.
	if (oo23g002= 'seksueel geweld/seksueel misbruik (niet via internet)' ) PTE=3.
	if (oo23g002= 'online seksueel geweld/seksueel misbruik (via internet)' ) PTE= 4.
	if (oo23g002= 'overval' )PTE= 5.
	if (oo23g002= 'verkeersongeval' ) PTE= 6 .
	if (oo23g002= 'vliegtuigongeval' ) PTE= 7 .
	if (oo23g002= 'bedrijfsongeval' ) PTE= 8 .
	if (oo23g002= 'brand' ) PTE= 9 .
	if (oo23g002= 'inbraak' ) PTE= 10 .
	if (oo23g002= 'fysiek geweld, maar niet door eigen partner' ) PTE= 11 .
	if (oo23g002= 'fysiek geweld door eigen partner' ) PTE= 12 .
	if (oo23g002= 'diefstal/oplichting (niet via internet)' ) PTE= 13 .
	if (oo23g002= 'online diefstal/oplichting (via internet)' ) PTE= 14 .
	if (oo23g002= 'medisch ongeval/fout' ) PTE= 15 .
	if (oo23g002= 'ernstige besmetting opgelopen (bv. hiv, aids)' ) PTE= 16 .
	if (oo23g002= 'ernstige lichamelijke ziekte (bv. kanker, hartaanval)' ) PTE= 17 .
	if (oo23g002= 'dood van een dierbare (bv. partner, familie, vriend), verwacht' ) PTE= 18 .
	if (oo23g002= 'dood van een dierbare (bv. partner, familie, vriend), onverwacht' ) PTE= 19 .
	if (oo23g002= 'dood van een collega, verwacht' ) PTE= 20 .
	if (oo23g002= 'dood van een collega, onverwacht' ) PTE=21.
	if (oo23g002= 'Andere ingrijpende of schokkende gebeurtenis' ) PTE=22.
	Variable labels PTE 'exposure to PTE in past 12 months'.
	Value labels PTE
	0 'no PTE in past 12 months'
	1 'serious threat(s), without the use of physical violence (not via the internet)'
	2 'serious threat(s) online, without the use of physical violence (via the internet)'
	3 'sexual violence/sexual abuse (not via the internet)'
	4 'online sexual violence/sexual abuse (via the internet)'
	5 'robbery'
	6 'traffic accident'
	7 'airplane accident'
	8 'company accident'
	9 'fire'
	10 'burglary'
	11 'physical violence, not by your own partner'
	12 'physical violence by your own partner'
	13 'theft/fraud (not via the internet)'
	14 'online theft/fraud (via the internet)'
	15 'medical accident/error'
	16 'contraction of a serious infection (e.g. hiv, aids)'
	17 'development of a serious physical ailment (e.g. cancer, heart attack)'
	18 'death of a loved one (e.g. partner, family member, friend), expected'
	19 'death of a loved one (e.g. partner, family member, friend), unexpected'
	20 'death of a colleague, expected'
	21 'death of a colleague, unexpected'
	22 'other drastic or traumatic event (see var. 059)' .
