# Supplementary material for: Data of the multi-wave population-based prospective Victims in Modern Society (VICTIMS) study on potential traumatic events, social support, mental health, coping self-efficacy and services use
Source: Data Brief. 2024 Mar 19;54:110346. doi: 10.1016/j.dib.2024.110346 (PMC10998031; doi:10.1016/j.dib.2024.110346)
Supplement: Supplementary file 2 [file mmc2.xlsx]

## Sheet: Dutch population
	Population		Dutch population 18 years and older (January 1 of year)
	Source		Statistics Netherlands (https://opendata.cbs.nl/statline/#/CBS/en/)
	Downloaded		August 14, 2023
	2018	2018	2018	2018		2019	2019	2019	2019		2020	2020	2020	2020		2021	2021	2021	2021		2022	2022	2022	2022		2023	2023	2023	2023
	Total	Total	Total	Total		Total	Total	Total	Total		Total	Total	Total	Total		Total	Total	Total	Total		Total	Total	Total	Total		Total	Total	Total	Total
	males	Females	males	females		males	Females	males	females		males	Females	males	females		males	Females	males	females		males	Females	males	females		males	Females	males	females
			married	married				married	married				married	married				married	married				married	married				married	married
Age	N	N	N	N		N	N	N	N		N	N	N	N		N	N	N	N		N	N	N	N		N	N	N	N
18 years	108272	102502	5	145		110582	106032	10	100		109193	104330	10	95		108487	103684	9	68		109411	104650	12	73		107638	103275	6	82
19 years	109313	104473	42	484		111186	106283	46	398		114144	110345	42	335		112101	107972	49	312		113205	109707	50	309		114731	111712	61	320
20 years	106321	103471	169	1113		111172	107143	152	1044		113176	109356	145	907		115335	111718	152	809		114784	111413	149	866		116446	114247	186	863
21 years	107118	102774	435	2404		107639	105340	444	2228		112662	108989	418	2110		113688	109453	415	1903		117373	114120	464	1881		117457	114948	456	1902
22 years	107128	104180	1158	4328		108437	104417	1058	4198		109312	106985	1042	3962		113200	109145	976	3717		115609	111616	1069	3553		120172	117246	1153	3698
23 years	110938	107619	2360	7010		108668	105833	2153	6685		110236	106212	2142	6468		110170	107411	2042	6011		115379	111617	2037	6083		118800	115018	2183	5948
24 years	111312	107920	4112	10282		112366	108910	3979	9994		110279	107378	3670	9550		110918	106448	3642	9065		111807	109167	3645	8908		118269	114660	3744	9111
25 years	112701	108942	6454	14214		112519	109076	6326	13939		114006	110507	6144	13631		110943	107725	5668	12614		112571	108247	5724	12588		115090	112339	5872	12761
26 years	113781	110637	9935	19095		114023	110115	9336	18447		114184	110803	9141	18097		114839	111081	8685	17354		112664	109365	8406	16547		115759	111482	8636	16980
27 years	114517	111102	13811	24487		115150	111930	13415	23678		115804	111847	12833	23243		115147	111436	12167	21933		116533	112728	12056	21990		115901	112735	12077	21645
28 years	110170	108149	17771	29117		115895	112261	17983	29464		116870	113466	17635	28920		116762	112675	16357	27203		116862	113120	16245	26965		119925	115707	16745	27672
29 years	109150	107008	21991	33738		111484	109410	22261	34105		117735	113743	22827	34683		117879	114455	21485	33091		118307	114109	20917	32222		119892	116169	21250	32930
30 years	109586	106647	27013	38178		110475	108154	26805	38387		113052	111015	27123	39025		118809	114564	26988	38671		119445	115729	26467	38137		121068	117068	26644	38438
31 years	108265	107238	31566	42700		110641	107756	31633	42460		112150	109417	31705	42707		114124	111643	31153	42433		120095	115722	31977	43403		122037	118435	32215	43822
32 years	106354	104773	34834	44990		109358	108164	35961	46165		112141	108871	36185	46241		112998	110132	35415	45652		115360	112552	35597	46179		122593	118254	37677	48460
33 years	104707	102919	37965	46852		107200	105682	38527	47847		110858	109414	40082	49237		112897	109614	39467	48553		114170	111129	39518	48737		117931	115001	40941	50499
34 years	101642	100658	39582	47951		105701	103775	41304	49233		108465	106720	41995	50298		111599	110109	42880	51213		113883	110394	43060	51105		116366	113620	44144	52448
35 years	101988	100818	42260	49978		102432	101374	42301	49751		106816	104792	44294	51299		109176	107229	44201	51687		112544	110839	45856	53209		115907	112715	47107	54317
36 years	103292	103591	44921	53181		102842	101559	44600	51594		103411	102283	44730	51400		107506	105305	46097	52403		109956	107916	46626	53346		114375	113056	49291	55879
37 years	105060	104709	47604	54837		103933	104181	46953	54406		103678	102457	46608	52962		103992	102728	46209	52241		108266	105848	48169	53571		111688	110122	49599	55551
38 years	101381	101546	47754	54312		105652	105319	49332	55847		104855	104932	48802	55613		104243	103031	47844	53632		104530	103471	47743	53325		109803	107971	50724	55658
39 years	101204	101767	49060	54935		101876	102125	49112	55028		106437	106167	50841	56732		105392	105484	49747	56118		104923	103678	49231	54391		106062	105690	50024	55137
40 years	99545	100483	49415	55566		101698	102294	50212	55536		102613	102787	50491	55860		106966	106584	51735	57079		105921	105961	50914	56746		106255	105551	51259	55933
41 years	100996	100978	51102	56479		99964	101063	50322	56009		102353	102998	51261	56129		103052	103210	51077	55985		107546	106970	52652	57585		107155	107783	52625	58251
42 years	101216	102406	52461	57837		101409	101442	51878	56775		100590	101643	51140	56425		102743	103357	51706	56185		103398	103643	51682	56243		108627	108682	54249	58704
43 years	105674	106984	55776	61005		101479	102780	52966	57962		101906	101926	52432	57002		101032	102041	51480	56440		103095	103760	52348	56506		104437	105137	52934	57160
44 years	109292	110738	58612	63752		105910	107349	56173	61118		101960	103232	53524	58099		102241	102262	52664	56902		101350	102403	51865	56507		104054	105204	53517	57252
45 years	118136	120012	64290	69388		109548	111095	58875	63660		106340	107835	56550	61209		102220	103481	53702	57908		102577	102646	53102	57031		102201	103728	52937	57117
46 years	124791	124887	69159	72825		118352	120235	64412	69214		109926	111471	59199	63661		106682	108140	56658	61150		102456	103758	53944	57847		103310	103978	53943	57545
47 years	130170	130097	73035	76859		124918	125015	69240	72488		118629	120512	64654	69138		110067	111721	59227	63555		106783	108388	56806	61100		103096	104902	54610	58313
48 years	133439	132535	75940	79252		130255	130281	73009	76613		125116	125298	69362	72331		118771	120696	64650	68921		110300	111945	59437	63450		107363	109477	57411	61455
49 years	127652	127104	74422	77085		133467	132553	75824	78845		130430	130511	73139	76408		125239	125557	69446	72115		118807	120794	64799	68794		110753	112849	60039	63752
50 years	126801	125250	74970	76715		127729	127180	74459	76899		133557	132630	75953	78795		130463	130622	73156	76364		125218	125578	69517	71972		119135	121675	65459	69217
51 years	127371	125932	76875	78525		126713	125233	74806	76418		127742	127180	74500	76635		133531	132653	75836	78499		130303	130609	73104	76174		125392	126192	69926	72221
52 years	129522	127289	79176	79593		127228	125869	76629	78165		126700	125234	74790	76177		127603	127179	74283	76207		133294	132606	75751	78212		130348	131154	73449	76311
53 years	131478	129693	81487	82058		129271	127121	78963	79272		127005	125793	76493	77837		126482	125132	74556	75933		127319	127035	74115	75885		133156	133094	75998	78280
54 years	129051	127459	81273	81351		131046	129466	81165	81644		129050	126935	78789	78919		126801	125665	76277	77529		126151	124957	74329	75633		127120	127387	74337	75857
55 years	125816	125455	80484	80931		128690	127174	80971	80994		130710	129248	80975	81312		128770	126716	78524	78547		126368	125394	76075	77174		125955	125165	74608	75660
56 years	124384	124219	80371	80941		125429	125128	80161	80360		128205	126880	80711	80611		130352	128951	80677	80873		128199	126368	78276	78099		126039	125483	76178	76982
57 years	120807	120592	79287	79160		123795	123747	80105	80341		124920	124789	79895	79854		127812	126586	80443	80172		129792	128533	80413	80388		127764	126408	78338	77990
58 years	119283	119267	78767	79140		120078	120125	78939	78608		123328	123348	79896	79796		124406	124421	79532	79329		127121	126119	80057	79611		129307	128448	80461	80015
59 years	115840	115847	78020	77141		118609	118757	78348	78372		119520	119644	78554	78034		122632	122911	79515	79156		123702	123897	79171	78735		126485	125972	79924	79189
60 years	112657	113384	76765	76148		115023	115238	77585	76414		117917	118246	78072	77697		118755	119163	78147	77244		121759	122231	79059	78397		123105	123786	79047	78272
61 years	110482	110839	76731	74679		111853	112724	76243	75267		114274	114647	77138	75609		117035	117652	77519	76782		117924	118536	77743	76454		121120	122005	78901	77834
62 years	106593	108421	75073	73169		109561	110126	76099	73634		110971	112104	75679	74372		113396	114008	76529	74683		116047	116928	76886	75798		117246	118246	77428	75723
63 years	105018	105740	74730	71543		105576	107723	74395	72157		108696	109425	75522	72677		110016	111388	75125	73315		112317	113266	75920	73669		115173	116558	76498	74974
64 years	102790	103814	74059	69998		103986	105029	73936	70448		104550	106968	73675	71087		107568	108680	74741	71507		108918	110571	74413	72135		111328	112854	75418	72697
65 years	102450	103650	74573	70022		101712	103000	73256	68713		102944	104287	73190	69294		103447	106156	72802	69812		106331	107783	73900	70219		107786	110159	73788	71074
66 years	98253	99064	72307	66573		101055	102706	73487	68558		100458	102165	72322	67406		101607	103418	72141	67988		102065	105125	71793	68281		105102	107120	73055	68970
67 years	97592	99286	72287	66093		96863	98136	71092	65138		99719	101779	72273	67121		98952	101208	71067	65942		100090	102314	70939	66338		100778	104313	70807	66851
68 years	97833	99839	73293	65841		96136	98375	70935	64535		95529	97168	69957	63631		98181	100730	70985	65496		97394	100154	69733	64298		98693	101528	69812	64863
69 years	99747	101823	75424	66935		96240	98851	71790	64142		94604	97395	69578	62930		93961	96118	68573	62002		96472	99588	69539	63736		95881	99261	68439	62733
70 years	102841	106775	78136	68741		98005	100645	73859	65074		94637	97695	70210	62423		92962	96286	68089	61161		92137	94872	66983	60117		94772	98565	68103	61873
71 years	104838	108801	79913	69288		100939	105427	76326	66590		96267	99419	72201	63083		92722	96414	68477	60402		90982	95011	66410	59088		90432	93905	65456	58327
72 years	72987	77396	56040	47566		102579	107292	77800	66839		98898	104012	74408	64446		94152	97974	70262	60803		90616	95014	66515	58259		89097	93815	64736	57156
73 years	74613	79856	57183	47739		71239	76153	54325	45704		100306	105706	75569	64415		96517	102387	72232	61901		91848	96491	68116	58446		88585	93631	64625	56087
74 years	69207	74611	53020	43001		72654	78451	55235	45634		69437	74842	52605	43827		97705	103917	73118	61523		93916	100538	69748	59178		89464	94953	65929	56086
75 years	61984	68107	47202	37671		67222	73244	51124	40911		70595	77014	53283	43456		67247	73350	50578	41567		94829	101761	70380	58456		91254	98644	67276	56290
76 years	57047	63771	43111	33799		60011	66638	45299	35648		65129	71692	49115	38819		68108	75245	50980	40920		64890	71673	48343	39152		91799	99653	67619	55424
77 years	55954	64265	42017	32266		54990	62279	41109	31800		57948	65098	43393	33571		62623	69898	46701	36225		65454	73274	48421	38278		62444	69894	46030	36715
78 years	51169	60936	37973	28935		53804	62513	39926	30063		52936	60684	39122	29678		55380	63226	40944	31082		59963	67925	44176	33625		62768	71256	45962	35672
79 years	47748	57759	35060	25508		48893	59132	35803	26788		51437	60667	37702	27781		50297	58686	36689	27190		52619	61217	38447	28589		57230	65768	41594	31006
80 years	41706	52609	30362	21713		45279	55816	32797	23374		46393	57163	33522	24468		48560	58488	35000	25236		47558	56549	34139	24664		49955	59107	35932	26172
81 years	38599	50391	27504	19081		39418	50593	28145	19541		42774	53698	30413	21194		43442	54757	30804	21890		45517	56036	32217	22673		44857	54348	31634	22276
82 years	34630	47135	24152	16100		36003	48174	25209	16918		36940	48359	25859	17496		39833	51143	27811	18680		40474	52197	28148	19435		42598	53447	29564	20140
83 years	30930	44331	21233	13601		32090	44646	21856	14046		33443	45766	22957	14907		33923	45756	23239	15255		36738	48499	25103	16277		37531	49512	25553	17168
84 years	26960	40964	17860	11066		28364	41731	18970	11701		29458	42062	19561	12100		30357	42864	20291	12662		30968	43004	20667	12938		33735	45724	22429	14138
85 years	24309	38925	15681	9249		24436	38116	15656	9199		25719	38993	16684	9835		26509	39103	17086	10135		27290	39777	17748	10671		28100	40084	18277	10916
86 years	20827	35100	12914	7267		21614	35753	13439	7563		21808	35196	13563	7492		22721	35681	14223	7965		23452	35968	14600	8240		24363	36589	15322	8764
87 years	17794	32199	10340	5719		18279	31810	10877	5736		19057	32630	11340	6074		18867	31730	11253	5893		19778	32377	11917	6340		20608	32634	12383	6551
88 years	14185	27448	7948	4090		15270	28823	8444	4459		15723	28597	8918	4507		16210	28981	9162	4648		16070	28358	9155	4557		17116	28818	9845	4966
89 years	11660	24040	6089	2941		11959	24008	6360	3040		12984	25494	6836	3363		13000	25007	6995	3336		13574	25374	7266	3436		13447	24826	7267	3403
90 years	9165	19824	4508	1959		9545	20806	4673	2131		9910	20728	4969	2240		10500	21706	5199	2357		10591	21495	5371	2361		11189	21777	5619	2499
91 years	7275	17007	3308	1324		7374	16730	3383	1338		7716	17622	3505	1514		7853	17335	3644	1539		8400	18272	3858	1615		8527	17935	3998	1593
92 years	5368	13737	2246	861		5724	13967	2380	912		5847	13884	2462	897		5941	14394	2485	1017		6067	14183	2594	1021		6541	14954	2794	1071
93 years	3935	11359	1457	563		4129	10952	1582	551		4377	11276	1642	598		4409	11041	1686	555		4498	11505	1702	645		4532	11284	1757	644
94 years	3031	8709	1036	319		2901	8835	975	345		3134	8624	1097	339		3158	8711	1051	351		3187	8542	1081	337		3286	8876	1114	377
95 years	1939	6555	536	173		2166	6539	680	199		2099	6756	626	184		2160	6525	708	201		2227	6595	644	187		2210	6374	690	175
96 years	1254	4746	338	117		1333	4805	317	103		1514	4848	408	109		1445	4904	379	98		1486	4743	433	121		1531	4757	380	106
97 years	858	3298	204	46		857	3302	207	61		926	3448	187	47		982	3370	245	54		938	3418	232	56		972	3231	252	57
98 years	474	1964	79	18		565	2261	121	27		554	2279	112	30		567	2355	92	24		613	2282	139	29		588	2297	131	26
99 years or older	574	3100	83	19		662	3185	101	18		734	3555	117	23		771	3602	129	23		770	3651	111	25		746	3525	131	22
Bron: CBS
Total males/females	6792740	7002248				6861128	7063280				6938426	7131914				6989909	7174284				7054144	7235598				7152351	7345752
Total		13794988					13924408					14070340					14164193					14289742					14498103
